# Supplementary material for: Winter Green Manure Decreases Subsoil Nitrate Accumulation and Increases N Use Efficiencies of Maize Production in North China Plain
Source: Plants (Basel). 2023 Jan 9;12(2):311. doi: 10.3390/plants12020311 (PMC9866620; doi:10.3390/plants12020311)
Supplement: Supplementary file 1 [file plants-12-00311-s001.zip]

Archive with 1 entries (1 files):
- plants-2096288-supplementary.pdf
